# Supplementary material for: Mortality and Years of Life Lost Due to Brain and Other Central Nervous System Cancer in Wuhan, China, from 2010 to 2019
Source: Int J Environ Res Public Health. 2023 Feb 17;20(4):3544. doi: 10.3390/ijerph20043544 (PMC9968237; doi:10.3390/ijerph20043544)
Supplement: Supplementary file 1 [file ijerph-20-03544-s001.zip]

Archive with 1 entries (1 files):
- ijerph-2058267-supplementary.pdf
